# Supplementary material for: Impact of First- and Second-Generation Tyrosine Kinase Inhibitors on the Development of Graft-Versus-Host Disease in Individuals with Chronic Myeloid Leukemia: A Retrospective Analysis on Behalf of the Polish Adult Leukemia Group
Source: Biomedicines. 2025 Jan 11;13(1):163. doi: 10.3390/biomedicines13010163 (PMC11759780; doi:10.3390/biomedicines13010163)
Supplement: Supplementary file 1 [file biomedicines-13-00163-s001.zip]

Archive with 1 entries (1 files):
- biomedicines-3382041-supplementary.pdf
